# Supplementary material for: Leaf Functional Traits in Relation to Species Composition in an Arctic–Alpine Tundra Grassland
Source: Plants (Basel). 2023 Feb 22;12(5):1001. doi: 10.3390/plants12051001 (PMC10005651; doi:10.3390/plants12051001)
Supplement: Supplementary file 1 [file plants-12-01001-s001.zip]

Archive with 1 entries (1 files):
- plants-2197676-supplementary.pdf
